# Supplementary material for: Dimensions of social and political capital in interventions to improve household well-being: Implications for coffee-growing areas in southern Colombia
Source: PLoS One. 2021 Jan 25;16(1):e0245971. doi: 10.1371/journal.pone.0245971 (PMC7833155; doi:10.1371/journal.pone.0245971)
Supplement: S1 File — (XLSX) [file pone.0245971.s001.xlsx]

## Sheet: Hoja1
Tp	AHH	YEH	TA	ToL	LFe	LHe	LDM	LPM	LCo	LBe	FSi	NuM	NuW	NPR	FLE	CTM	SCP	APM	YCC	FYF	ASa	YFF	OFM	OFY	DMa	PMa	YPS	MCP	TAs	BFNc	Aso	MYA	CAB	PAC	CPId	PSz	DNT	LBS	TLF	LTF	STL	PGP	ESf	LUC	FLA	LUCp	HeV	CPS	CPD
TC	59	5	3	61	27	1	2	12	14	5	7	2	5	8.14286	6	1	1	1	1	3	1	0	3	1	1	2	1	1	1	2	1	2	0	0	1	7.8	4	3	6	43	6	1	3	1.8	0	6	26.75	208.67	4.5
SC	44	5	0	24	6	2	2	1	12	1	6	4	2	8.66667	6	0	1	2	2	4	0	0	3	0	1	2	3	1	0	1	1	1	0	0	1	2.8	1.5	3	2	18	4	1	5	0.625	0.7	1.5	16.05	44.94	1.5
TC	48	2.5	3	27	15	1	1	4	5	1	7	3	4	7.64286	6	0	1	4	1	3	0	1	0	0	1	1	1	1	1	3	1	3	1	0	1	2.8	15	3	5	36	6	0	5	1.25	0	6.75	13.38	37.45	4.5
CAOa	41	2.5	3	24	18	0	1	1	3	1	7	3	4	3.42857	6	2	0	2	0	3	1	0	3	2	1	0	0	0	1	2	2	2	1	1	1	7.8	8	3	2	16	2	2	5	0.75	0	2	10.7	83.47	0.5
TC	54	2.5	3	29	0	1	2	0	25	1	5	3	2	8.5	5	1	0	3	1	4	1	0	1	2	1	0	1	1	1	3	3	1	1	1	1	4.3	1	3	4	24	7	0	5	0.75	2	5	16.05	69.02	5
TC	64	2.5	1	60	18	2	0	3	35	2	2	1	1	2.5	2	0	2	0	1	4	0	0	1	2	1	3	2	1	1	1	1	2	0	0	1	7.75	2	3	2	22	5	0	4	0.2501	0	4	16.05	124.4	4
TB	33	16	0	36	32	0	3	0	0	1	2	1	1	13.5	2	1	4	2	2	3	0	0	0	0	1	2	1	1	2	2	3	1	1	1	1	14.5	7	3	7	22	4	0	4	2	2.25	3.5	2.68	38.79	1.5
TB	38	5	0	25	12	0	3	4	4	2	5	3	2	5	5	0	0	1	0	4	0	2	0	0	1	3	0	1	2	1	2	2	1	1	1	6.5	8	3	9	73	6	1	2	3.5	3	8	21.4	139.11	8
TB	65	5	0	24	18	1	2	2	0	1	4	2	2	7	4	0	2	2	0	3	1	2	0	0	1	3	0	0	1	3	2	1	1	1	1	9.25	4	2	6	42	3	0	5	1.5	4	4	10.7	98.98	2
CAOa	45	5	2	4	0	2	2	0	0	0	5	2	3	5.8	5	1	0	1	1	3	1	0	2	3	1	2	0	1	3	2	2	1	1	1	1	13.8	4.5	3	4	17	5	1	3	3	0.5	3	24.08	332.26	3
CAOa	37	5	2	4	0	0	4	0	0	0	4	2	2	6	4	0	0	0	1	3	1	2	1	1	1	0	2	1	1	2	1	2	1	1	1	3	5	3	5	21	2	1	2	0.5	0.5	5.5	16.05	48.15	1.5
TC	50	7	1	28	15	1	4	4	4	0	1	1	0	7	1	0	4	0	0	4	0	0	1	2	1	4	0	0	1	2	1	2	1	1	1	4.9	2.5	3	4	24	2	1	4	2	0.25	7	13.38	65.54	7
TB	34	12	2	0	0	0	0	0	0	0	2	1	1	8	2	2	1	2	1	3	0	1	0	0	1	0	1	0	2	2	2	2	1	1	1	2.5	5	4	8	33	7	0	4	2.25	2.23	10.77	16.05	40.13	5
TC	23	11	3	30	16	1	3	2	6	2	6	3	3	11.1667	6	0	5	3	1	4	0	0	1	2	0	0	0	0	1	3	1	2	1	1	1	3.59	6	3	6	41	6	0	6	3.5	1.5	8.75	18.73	67.23	8.75
SC	56	11	0	23	12	1	1	0	8	1	7	5	2	6.85714	6	0	2	1	1	4	0	0	0	0	1	3	1	1	0	0	0	0	1	1	0	2.6	7	3	5	15	2	0	0	1	0	2	32.1	83.47	0
TC	51	2.5	1	23	6	2	1	0	10	4	1	1	0	2.5	1	0	1	3	1	3	0	0	1	1	1	2	1	1	1	3	1	3	1	1	1	3.8	6	3	7	39	6	0	4	2	0.1	2.8	16.05	61	1.5
SC	40	5	2	50	24	0	2	4	20	0	7	5	2	6.14286	6	1	2	1	2	3	0	0	0	0	1	2	2	1	0	2	0	0	1	0	0	4.8	4.5	3	2	22	5	0	5	0.5	0	2.04	13.38	64.21	2
TC	49	5	3	33	18	2	3	0	8	2	5	2	3	4.2	4	0	1	1	0	3	1	0	1	1	1	2	0	1	0	2	2	1	1	1	1	6	11	2	3	23	4	1	3	0	0	1.5	32.1	192.62	1
SC	37	2.5	1	29.5	13.5	2	2	0	10	2	5	2	3	4.5	5	0	1	0	2	3	1	0	2	1	1	0	0	0	0	1	1	3	0	0	1	7	10	3	3	15	2	0	2	0	0	4	10.7	74.91	4
TB	59	12	4	21	16	0	4	0	0	1	5	3	2	11	5	1	2	3	1	3	0	1	0	0	1	2	0	0	3	3	2	1	1	1	1	10.6	5	3	4	23	4	0	5	1	0.09	2.5	32.1	340.29	1.5
TC	92	2.5	0	30	24	0	0	0	5	1	7	3	4	5.5	4	2	0	2	1	4	0	0	0	0	1	0	3	0	0	0	1	3	1	1	1	6.5	3	3	2	20	4	0	2	1	0	1.6	42.8	278.22	1
TC	54	2.5	3	46	30	3	2	0	10	1	3	2	1	5.33333	3	0	1	2	0	3	0	0	0	0	1	2	0	1	1	3	2	1	1	1	1	3.8	2.5	3	4	25	4	0	5	1.75	0	2	37.45	142.32	2
TC	29	2.5	3	36	27	0	6	0	0	3	4	2	2	3.25	1	1	3	2	3	4	0	1	0	0	1	2	1	0	1	3	2	1	1	1	1	4.56	3	3	3	33	5	0	1	1.25	0.5	3	13.38	61	2.5
TC	55	5	1	52.4	26.4	0	1	4	20	1	3	1	2	6.33333	3	1	1	1	0	3	1	2	1	1	1	0	1	1	1	3	2	1	1	1	1	7.5	7	3	6	25	5	0	4	2.5	0.5	3	37.45	280.9	1
TC	38	2.5	1	36	24	0	0	0	12	0	5	3	2	3.7	3	1	3	1	1	3	1	1	0	0	1	1	1	1	0	1	1	3	1	1	1	5.55	3	3	3	20	4	1	3	1.5	0	5.5	21.4	118.78	3
TC	32	5	0	41	15	0	1	0	25	0	5	3	2	3.4	2	1	4	2	0	3	1	2	1	1	1	0	0	1	0	0	1	3	0	0	1	8.5	4	3	10	34	1	0	3	1.1	7	2.5	21.4	181.92	2.2
TB	36	5	3	8	0	0	2	0	5	1	3	2	1	8.66667	3	1	1	0	2	3	0	2	0	0	1	2	2	1	2	2	1	3	1	1	1	6.4	1.5	3	7	30	7	0	0	1	1.5	4	16.05	102.73	4
TC	40	2.5	1	31.5	21	3	2	5	0	0.5	4	3	1	4.5	4	1	1	1	0	3	0	2	1	1	1	0	0	0	0	1	1	3	1	1	1	1.8	10	3	3	25	1	0	1	0	0	1	37.45	67.42	0.76
TC	59	2.5	1	7	3	1	0	0	2	1	2	2	0	3.75	2	0	0	1	0	4	0	0	2	2	1	0	0	0	1	1	1	3	1	0	1	1.5	8	1	3	23	7	1	1	0.5	0.5	2	26.75	40.13	1.5
TC	53	5	0	29	8	1	3	1	15	1	2	1	1	3.75	2	0	0	1	3	3	0	0	0	0	1	2	1	0	0	0	0	0	1	0	0	3	10	2	0	9	4	0	3	0.5	7	1.1	16.05	48.15	0
TC	44	11	1	31.3	15.3	1	3	0	8	4	2	1	1	7.5	1	1	4	1	1	1	0	0	0	0	1	2	1	1	1	1	2	1	1	1	1	3	3	3	4	20	3	0	0	0.5	0.8	2.5	26.75	80.26	2
SC	31	7	0	12	9	1	1	0	0	1	3	1	2	4.83333	3	1	0	0	0	2	1	0	2	2	1	3	1	1	0	0	0	0	0	0	0	6	5	3	4	19	2	0	4	2e-05	0	1	37.45	224.72	0.5
TC	65	2.5	0	42	24	2	1	0	0	15	2	2	0	4.75	1	1	4	3	1	3	1	2	0	0	1	1	0	0	1	3	2	1	1	1	1	7	9	3	2	16	8	0	4	0.5	1.06	3	32.1	224.72	2.5
TC	68	5	2	93	52	0	4	6	30	1	3	2	1	4.83333	3	2	1	2	1	3	1	1	0	0	1	0	1	0	1	2	2	1	1	1	1	12.75	10	3	6	28	6	0	4	2	1.5	4	26.75	341.09	1.7
TC	58	5	4	74	18	2	2	36	15	1	4	2	2	7.5	4	2	6	3	0	4	0	0	2	3	1	1	0	1	1	2	1	3	1	1	1	6	4	3	4	29	3	1	0	1.25	1.75	2.5	21.4	128.41	1.5
CAOa	50	11	0	8	4	0	0	0	4	0	2	1	1	11	2	0	2	3	0	4	1	1	2	2	1	1	2	1	1	1	1	2	1	0	1	2.5	2.5	3	1	30	6	0	1	2.5e-05	0.5	1.5	24.08	60.19	1.5
CAOa	26	5	4	11	8	1	1	1	0	0	3	2	1	7.66667	3	1	1	3	2	3	1	1	2	2	1	1	1	1	1	2	2	1	1	1	1	5.8	15	3	4	48	5	0	4	1	1	6.5	26.75	155.16	6.5
TB	36	11	1	28	18	1	0	3	5	1	1	0	1	11	1	0	0	0	0	3	0	0	0	0	1	0	0	0	1	2	3	2	1	1	1	10	5	3	8	69	4	0	2	0.3	0.6	5.5	16.05	160.51	3
CAOa	35	2.5	3	31	16	0	1	3	10	1	2	1	1	9.25	2	1	0	0	0	4	1	2	2	3	1	1	1	0	1	2	2	3	1	1	1	9.55	20	3	1	19	3	1	2	0.75	0	1	13.38	127.74	0.5
TC	34	2.5	3	63	30	1	1	0	30	1	3	0	3	4	3	1	2	3	1	3	1	0	1	0	1	0	0	1	1	1	2	1	1	1	1	6.8	10	3	5	24	6	0	5	0	0.3	1.2	16.05	109.15	0.2
TC	59	2.5	2	35	27	1	4	0	2	1	3	3	0	4	3	1	2	2	0	4	0	0	1	1	1	2	1	0	0	2	1	2	1	0	1	7.75	8	3	4	36	5	0	2	1	0	2	53.5	414.66	1.5
TC	61	2.5	2	113	72	0	0	0	40	1	4	2	2	4.875	4	1	2	2	1	3	0	0	1	2	1	1	1	1	2	1	2	1	1	0	1	4.3	13	3	2	18	3	0	5	0.5	0.5	2	16.05	69.02	2
TB	29	12	1	20	18	2	0	0	0	0	3	1	2	8.66667	3	2	1	2	0	3	1	0	0	0	1	0	1	0	1	2	2	2	1	1	1	3.6	14	3	8	86	4	1	4	1	1.5	14	16.05	57.78	10
TB	35	11	1	6	0	0	1	0	3	2	3	2	1	8.33333	3	0	0	0	0	3	1	2	0	0	1	3	1	1	0	0	1	2	1	1	1	8.55	8	3	4	24	3	1	0	1.5	0	4.5	16.05	137.24	3
TB	71	2.5	3	60	32	1	2	5	18	2	2	0	2	6.75	2	3	4	4	2	3	1	1	1	0	1	4	1	1	1	1	1	2	1	1	1	4.25	22	3	12	103	7	0	6	0	1.5	12	53.5	227.39	12
CAOa	54	12	3	11	6	1	1	1	1	1	3	2	1	10	3	1	1	1	0	3	0	2	1	2	1	0	1	1	1	1	1	1	1	1	1	3.5	13	3	2	33	5	0	0	0	0.6	3	18.73	65.54	3
TC	48	2.5	0	14.9	6.9	1	3	1	1	2	2	1	1	2.5	1	1	3	2	1	4	0	0	0	0	1	2	0	1	1	1	1	2	1	1	1	7.8	8.5	3	2	15	4	0	0	5	0	2	21.4	166.93	1.5
TB	72	2.5	1	15	6	1	2	0	5	1	3	2	1	9.83333	2	0	3	0	0	3	1	0	1	0	1	0	2	0	1	2	1	2	1	1	1	6.125	12	4	8	54	2	0	0	2.5	2.25	8	10.7	65.54	5
CAOa	56	5	4	15	4	1	2	2	5	1	3	2	1	7.66667	3	0	0	2	2	3	0	0	1	2	1	0	1	0	1	2	3	1	1	1	1	2.3	12	3	2	14	6	0	5	0	1	2.5	26.75	61.53	2
CAOa	52	2.5	4	4	0	1	1	1	0	1	3	0	3	5.5	3	2	2	1	1	2	1	2	1	3	1	3	1	1	1	3	1	3	1	1	1	13.5	10	3	2	21	4	0	0	2	1	3	10.7	144.46	2
TB	50	16	3	15	12	0	3	0	0	0	3	1	2	11.5	3	1	3	4	0	4	0	0	0	0	1	0	0	0	1	3	2	2	1	1	1	23.5	14	2	4	22	2	0	3	0	0.5	2	32.1	754.41	1.5
CAOa	57	12	3	29	16	1	1	4	6	1	2	2	0	14	2	0	0	0	1	4	0	1	0	0	1	0	1	1	1	0	1	3	1	1	1	5.3	14	3	3	17	3	1	4	0.5	0.5	1.5	10.7	56.71	0.5
CAOa	40	12	2	48	15	1	0	16	15	1	3	0	3	6.5	2	0	0	0	1	4	0	2	1	0	1	1	2	0	1	3	2	1	1	1	1	5	12	3	3	17	5	1	4	2.25	2	1.5	8.03	40.13	0.5
TB	34	2.5	3	23	18	1	2	1	0	1	3	2	1	5.5	3	1	0	1	0	4	0	2	0	0	1	3	0	0	1	2	2	2	1	1	1	11.8	10	2	7	48	3	0	4	0	3	15	16.05	189.41	2.5
TC	32	5	1	34	28	1	2	2	0	1	3	2	1	5	3	0	1	1	1	4	0	0	0	0	1	1	0	0	0	2	1	3	1	0	1	12.5	8	3	3	14	5	1	2	0.25	0	1	32.1	401.28	1
TC	55	2.5	0	58	30	1	5	5	15	2	2	1	1	2.5	1	1	0	0	0	3	1	0	0	0	0	2	1	0	0	2	1	3	1	0	1	5	10	3	6	21	4	0	3	1	5	4	21.4	107.01	3.5
SC	47	2.5	3	21	18	1	0	1	0	1	3	2	1	3.33333	3	0	0	0	1	3	1	1	1	0	1	2	0	0	2	3	2	1	0	0	1	5.1	8	3	3	39	6	1	0	3.25	2.25	4	16.05	81.86	4
CAOa	56	2.5	3	3	0	1	2	0	0	0	3	1	2	2.5	3	0	0	0	1	4	1	1	1	2	1	1	0	0	1	2	1	3	1	1	1	1.25	12	3	6	24	1	2	1	2.75	1	3	21.4	26.75	2.5
TB	36	2.5	1	6	0	1	3	2	0	0	3	2	1	5.33333	3	2	1	3	1	3	0	1	0	0	1	1	0	1	1	1	2	1	1	1	1	8.05	4	3	10	73	5	0	5	1	4	10	42.8	344.57	7
CAOa	53	2.5	1	3	0	0	3	0	0	0	5	2	3	6.4	5	1	0	2	0	3	0	0	1	2	1	2	1	0	0	1	1	3	1	1	1	9.5	12	3	3	19	4	3	0	2.51	0.25	5	13.38	127.07	5
SC	61	5	4	15	8	1	0	4	1	1	4	1	3	7.875	4	0	0	2	1	3	0	0	1	1	1	0	0	1	0	0	0	0	0	0	0	6.5	8	3	6	30	2	3	3	0	0	2	16.05	104.33	2
TB	36	12	0	17	12	1	2	1	0	1	3	2	1	6.5	3	1	0	1	0	4	1	2	1	0	1	3	1	0	1	1	2	1	1	1	1	15.3	25	3	3	15	5	1	2	0.32	0	4	21.4	327.45	2.5
TB	72	2.5	2	10	0	0	2	3	5	0	2	1	1	3.75	2	3	6	3	0	3	0	0	1	1	1	3	0	0	1	0	0	0	1	0	0	1.5	8	5	12	52	5	0	5	1	0	1	16.05	24.08	0.25
SC	28	16	5	9	8	0	0	0	0	1	3	3	0	7.83333	3	0	3	0	1	4	1	0	0	0	1	3	0	0	1	3	2	1	0	0	1	4	4	3	3	21	1	0	0	0.1	1	2	16.05	64.21	1
TC	63	2.5	0	28	9	1	3	0	15	0	2	0	2	2.5	1	0	2	0	1	3	0	0	0	0	1	2	0	0	0	3	1	1	1	0	1	1	8	3	1	19	4	1	1	1.6	0	2	16.05	16.05	1
TC	62	2.5	3	59	54	1	0	3	0	1	3	1	2	2.5	2	2	2	0	1	2	0	0	1	3	1	4	1	1	1	3	2	2	1	1	1	3	14	3	6	22	9	3	2	1.5	0.05	7	26.75	80.26	6
TB	62	2.5	1	13	0	0	0	6	6	1	3	1	2	6.16667	3	1	3	2	0	1	1	0	0	0	1	0	1	1	0	3	1	1	1	1	1	8.6	15	3	12	38	2	0	5	0.7	8	11	26.75	230.07	11
SC	53	2.5	2	24	12	3	1	4	3	1	4	3	1	6.375	4	1	1	1	1	3	0	0	0	0	1	1	0	0	0	0	1	1	0	0	1	1	13	2	2	19	4	1	4	1.25	0.15	2.8	10.7	10.7	2
SC	49	2.5	0	6	0	3	0	1	1	1	6	3	3	6.25	6	2	1	0	1	3	0	0	0	0	1	0	0	0	1	2	1	1	1	1	1	2	15	3	3	18	4	1	4	0.5	6	4	16.05	32.1	3
TB	46	2.5	2	16	12	1	2	0	0	1	4	2	2	5.75	4	0	0	0	0	3	1	0	1	0	1	2	2	0	1	1	2	3	1	1	1	16.5	13	3	5	37	5	0	0	0.2	6	6	26.75	441.41	6
TC	47	2.5	3	87	56	3	2	5	20	1	5	3	2	3.8	4	0	0	0	3	3	0	0	0	0	1	1	2	1	1	2	2	1	1	1	1	13.5	17	3	4	48	3	0	0	0.5	1	10	21.4	288.92	6
CAOa	43	2.5	2	12	6	0	3	1	1	1	6	4	2	2.5	5	1	1	2	3	0	1	0	1	2	1	2	3	1	0	2	1	1	1	1	1	3.6	24	2	3	19	3	1	0	5.25	0	2.5	16.05	57.78	2
TB	40	2.5	3	20	18	1	0	0	0	1	3	2	1	2.5	2	0	2	2	1	4	0	0	0	0	1	2	0	0	2	3	2	1	1	1	1	3.5	18	4	9	37	3	0	0	1	0.125	5	19.26	67.42	3
CAOa	37	5	4	19	18	0	0	0	0	1	2	0	2	4.5	2	1	1	3	0	2	1	0	1	2	1	0	1	1	1	3	2	2	1	1	1	2.5	25	3	3	22	4	0	4	1.43	0.25	2.5	18.73	46.82	1.5
TB	41	2.5	3	25	18	1	3	2	0	1	2	1	1	2.5	2	1	4	2	3	3	0	0	0	0	1	3	0	0	1	0	3	1	1	1	1	18	13	3	11	70	6	0	5	2	0	16.5	16.05	288.92	14
SC	23	2.5	0	51	48	0	2	0	0	1	3	2	1	4.16667	3	0	2	0	1	3	1	2	1	1	1	3	0	0	0	0	0	0	1	1	0	1.3	13	3	4	19	5	1	4	1.25	0	1	26.75	34.78	1
TB	57	5	2	37	12	1	3	2	18	1	2	1	1	5	1	1	1	3	0	3	1	2	0	0	1	0	1	1	2	3	2	3	1	1	1	15	25	3	4	43	6	2	4	0.0001	0.85	3	13.38	200.64	3
CAOa	33	11	2	2	0	2	0	0	0	0	3	1	2	9.33333	3	1	0	2	1	3	1	1	1	3	1	2	2	1	2	1	2	1	1	1	1	2	15	3	7	32	8	1	2	9.5	0	4	37.45	74.91	3.5
TB	57	2.5	3	38	24	1	3	4	4	2	3	3	0	8.5	3	2	3	4	0	4	1	0	0	0	1	0	2	1	1	3	2	2	1	1	1	2	12	3	8	35	5	2	5	0.5	18	5	16.05	32.1	3
TB	51	11	4	20	12	3	3	1	0	1	4	2	2	8.75	4	1	0	1	1	3	1	1	1	1	1	1	1	1	1	3	2	1	1	1	1	3.1	3.5	3	10	60	5	0	4	0.25	0.25	13	37.45	116.1	4
TB	44	12	4	44	36	1	0	6	0	1	3	2	1	8.66667	3	1	4	2	2	3	1	0	0	0	0	3	2	1	3	3	3	2	1	1	1	19.7	7	4	7	46	7	0	2	0.25035	0	5	13.38	263.51	5
SC	41	16	0	32	30	1	0	0	0	1	3	2	1	8.5	2	1	3	1	1	4	1	1	1	2	1	1	1	1	0	0	0	0	1	1	0	10.5	0	3	4	25	6	1	0	1	0	4	26.75	280.9	3
TB	29	7	0	26	18	1	3	3	0	1	4	3	1	5.875	4	0	0	0	0	3	0	2	0	0	1	2	1	0	1	2	1	3	1	1	1	11.5	9	3	8	40	3	0	1	0.75	4	7	10.7	123.06	3
CAOa	29	2.5	3	11	0	1	0	0	8	2	4	2	2	2.5	4	0	0	0	1	3	0	0	0	0	1	1	0	1	1	1	2	2	1	1	1	4.15	5	3	5	27	4	1	2	0	0	4	21.4	88.82	4
TB	29	2.5	0	44	18	2	2	0	22	0	2	1	1	3.75	2	1	2	4	0	3	0	2	0	0	1	0	1	1	0	0	0	0	1	1	0	18.5	18	3	7	75	4	2	5	1	1.5	10	26.75	494.92	6
CAOa	41	5	2	17	3	1	0	0	10	3	3	1	2	9.33333	3	1	0	2	1	3	1	1	1	3	1	0	1	1	1	2	1	2	1	1	1	3.85	19	3	6	24	4	1	2	0	0	8	21.4	82.4	8
SC	57	2.5	0	12	1	1	1	0	8	1	3	2	1	6.83333	3	1	2	2	1	1	0	0	1	1	0	2	3	1	0	0	0	0	1	1	0	13.55	13	3	6	30	10	3	4	2	0	3	26.75	362.49	3
CAOa	38	11	1	26	20	0	0	0	5	1	2	1	1	11	2	1	1	1	2	3	0	1	0	0	1	1	0	1	0	2	1	2	1	1	1	4	10	3	2	29	5	0	0	1	0	4.1	21.4	85.61	4
TC	59	11	3	42	40	1	0	0	0	1	4	2	2	8	4	0	1	2	1	3	0	0	0	0	1	2	1	0	0	3	2	2	1	1	1	8	6	3	8	47	5	1	0	0	0	4	26.75	214.02	3
SC	34	7	0	17	8	1	2	0	5	1	3	2	1	5.66667	3	0	2	1	1	4	1	0	0	0	1	1	1	0	1	3	1	3	0	0	1	4	8	3	3	22	0	1	4	0.25	0.5	1.5	8.03	32.1	0.5
CAOa	30	5	2	5	4	0	0	0	0	1	4	1	3	7.125	4	1	0	1	0	3	0	0	0	0	1	0	0	0	2	2	3	1	1	1	1	2.3	12	4	5	21	3	2	2	1	0	0.25	16.05	36.92	0.25
SC	65	2.5	1	21	6	2	1	1	10	1	6	4	2	7.25	6	1	0	3	0	4	1	2	1	3	1	1	1	0	1	0	0	0	0	0	0	2.45	28	3	3	14	3	1	4	0	0.45	2	10.7	26.22	2
SC	66	2.5	2	20	14	1	0	0	3	2	4	2	2	3.125	4	1	1	1	1	4	1	0	1	1	1	1	0	0	0	0	0	0	1	1	0	1.3	2	3	7	35	5	0	5	0.25	0	1	37.45	48.69	1
[truncated: 17 more columns]
